# Supplementary material for: Environmentally friendly polymers are used to enhance the water retention capacity of waste residue and the potential for vegetation growth
Source: PLoS One. 2025 Nov 14;20(11):e0332470. doi: 10.1371/journal.pone.0332470 (PMC12617928; doi:10.1371/journal.pone.0332470)
Supplement: S1 File — (ZIP) [file pone.0332470.s001.zip]

Archive with 20 entries (19 files):
- Figures/
- Figures/Fig.1.tif
- Figures/Fig.10.tif
- Figures/Fig.11.tif
- Figures/Fig.12.tif
- Figures/Fig.13.tif
- Figures/Fig.14.tif
- Figures/Fig.15.tif
- Figures/Fig.16.tif
- Figures/Fig.17.tif
- Figures/Fig.18.tif
- Figures/Fig.19.tif
- Figures/Fig.2.tif
- Figures/Fig.3.tif
- Figures/Fig.4.tif
- Figures/Fig.5.tif
- Figures/Fig.6.tif
- Figures/Fig.7.tif
- Figures/Fig.8.tif
- Figures/Fig.9.tif
